# Supplementary material for: Lipid Dependence of CYP3A4 Activity in Nanodiscs
Source: Biology (Basel). 2026 Jan 15;15(2):156. doi: 10.3390/biology15020156 (PMC12837268; doi:10.3390/biology15020156)
Supplement: Supplementary file 1 [file biology-15-00156-s001.zip]

Archive with 1 entries (1 files):
- biology-4069984-supplementary.pdf
